# Supplementary material for: Epigenome-wide association study of serum urate reveals insights into urate co-regulation and the SLC2A9 locus
Source: Nat Commun. 2021 Dec 9;12:7173. doi: 10.1038/s41467-021-27198-4 (PMC8660809; doi:10.1038/s41467-021-27198-4)
Supplement: Supplementary file 4 — Supplementary Data 1–22 [file 41467_2021_27198_MOESM4_ESM.xlsx]

## Sheet: TOC
Supplementary Data
Supplementary Data 1. Population characteristics of participating studies
Supplementary Data 2. Cohort-specific DNA methylation methods
Supplementary Data 3. Measured or estimated white blood cell proportions in cohorts
Supplementary Data 4. Replicated CpGs from meta-analysis of epigenome-wide association studies of serum urate
Supplementary Data 5. CpGs with p-value < 1.1E-7 in the meta-analysis of 17 cohorts of European ancestry
Supplementary Data 6. CpGs with p-value < 1.1E-7 in the meta-analysis of five cohorts of African-American ancestry
Supplementary Data 7. CpGs with p-value < 1.1E-7 among the cohort of individuals of South Asian ancestry
Supplementary Data 8. CpGs with p-value < 1E-5 among the cohort of Sub-Saharan Africans
Supplementary Data 9. Heritiability estimates of the 99 replicated sites from published studies
Supplementary Data 10. Results of sensitivity analysis of the causal effects of CpGs on serum urate
Supplementary Data 11. Results of sensitivity analysis of the causal effects of CpGs on gout
Supplementary Data 12. CpG mediating effect for four independent index SNPs at SLC2A9 in the ARIC European ancestry cohort
Supplementary Data 13. CpG mediating effects for two independent GWAS SNPs of serum urate at SLC2A9 from a meta-analysis of three cohorts
Supplementary Data 14. Association between the urate-associated CpGs and gene expression in monocytes
Supplementary Data 15. Association between the urate-associated CpGs and gene expression in whole blood
Supplementary Data 16. Association between urate-associated CpGs at SLC2A9 and gene expression in tubulointerstitial kidney tissue
Supplementary Data 17. Nearest genes of urate-associated CpGs with differential gene expression in kidney and intestine tissues of Abcg2 Q140K male knock-out mice versus wild type
Supplementary Data 18. List of significant GO terms and KEGG and Reactome pathways from enrichment analysis
Supplementary Data 19. List of EWAS pubications on cardio-metabolic traits used for lookup of the urate-associated CpGs
Supplementary Data 20. Urate-associated CpGs that were also reported to be significant in EWAS of cardio-metabolic traits
Supplementary Data 21. Association of urate-associated CpGs that were also reported to be significant in EWAS of metabolic traits quantified with NMR
Supplementary Data 22. Source of GWAS summary statistics of potential confounders used in forward and reverse Mendelian randomization analyses

## Sheet: ST1_p
Supplementary Data 1. Population characteristics of participating cohorts
	Discovery cohorts (n=12,474)																Replication cohorts (n=5,522)
	ARIC	ARIC	EstBB-CTG	EstBB-YO	ESTHER	GENOA (27k)	KORA F4	LOLIPOP	LURIC	PIVUS	RODAM	Rotterdam	SHIP-Trend	SKIPOGH (HM450K)	SKIPOGH (EPIC)	Young Finns Study	CARDIA	CARDIA	CHS	CHS	JHS	Lothian Birth Cohort 1936 (W2)	Normative Aging Study	Rhineland Study
Ancestry	African American	European	European	European	European	European	European	South Asian	European	European	Sub-Saharan African	European	European	European	European	European	African American	European	African American	European	African American	European	European	European
N	2101	741	299	76	485	541	1617	2720	552	857	685	703	227	245	439	186	352	553	285	267	1547	290	774	1454
Age, mean (SD)	56.6 (5.6)	59.0 (5.2)	50.1 (16.9)	48 (23.4)	62.6 (6.4)	65.9 (8.4)	60.71 (8.9)	51.1 (10.0)	62.2 (10.8)	70.15 (0.16)	51.0 (9.8)	59.9 (8.2)	51.1 (13.5)	50.6 (9.7)	53.5 (17.9)	44.2 (3.4)	39.7 (3.8)	40.84 (3.24)	73.1 (5.6)	75.4 (5.3)	55.8 (12.4)	73.1 (0.4)	72.7 (6.8)	54.5 (14.1)
Male, % (n)	35.5 (745)	39.5 (293)	50.3 (153)	48.1 (37)	47.0 (228)	26.3 (143)	47.1 (762)	68.5 (1863)	70.1 (387)	49.24% (422)	42.2 (289)	46.2 (332)	47.1 (107)	46.8 (116)	48.4 (216)	38.7 (72)	48.0 (169)	54.1 (299)	37.9 (108)	37.8 (101)	37.2 (575)	51.4 (149)	100 (774)	44.8 (652)
Serum urate, mean (SD) in mg/dL	5.5 (1.5)	5.1 (1.3)	5.2 (1.4)	5.1 (1.3)	4.3 (1.4)	6.1 (1.7)	5.4 (1.5)	5.4 (1.4)	5.03 (1.62)	5.70 (1.38)	5.4 (1.5)	5.3 (4.5, 6.2)***	4.9 (1.3)	5.0 (1.2)	5.4 (1.4)	4.4 (1.1)	5.66 (1.4)	5.61 (1.4)	5.8 (1.5)	5.6 (1.5)	5.6 (1.7)	5.5 (1.6)	6.3 (1.5)	4.9 (1.3)
Diabetes, % (n)	24.8 (521)	7.2 (53)	4.6 (14)	5.2 (4)	16.1 (78)	30.3 (165)	8.5 (137)	6.3 (172)	35.0 (193)	8.63% (74)	23.8 (163)	10.3 (74)	0 (0)	1.6 (4)	4.4 (20)	1.6 (3)	2.2 (8)	2.5 (14)	20.7 (59)	15.7 (42)	20.4 (316)	12.4 (36)	13.8 (107)	3.78 (55)
Hypertension, % (n)	54.6 (1148)	19.0 (141)	32.2 (98)	37.7 (29)	58.8 (285)	82.7 (450)	44.1 (713)	30.3 (823)	73.0 (403)	71.76% (615)	49.3 (337)	50.8 (365)	49.1 (109)	10.5 (26)	17.1 (76)	12.9 (24)	12.5 (44)	6.0 (33)	71.9 (205)	148 (55.4)	57.5 (890)	100 (290)	71.1 (550)	38.9 (565)
BMI (kg/m2), mean (SD)	30.1 (6.18)	26.1 (4.4)	27.5 (5.6)	26.3 (5.2)	27.6 (4.0)	31.2 (6.7)	28.0 (4.70)	27.6 (4.3)	27.5 (4.31)	26.89 (4.17)	26.9 (5.5)	26.8 (24.7, 29.9)	27.0 (4.0)	25.3 (3.9)	25.8 (5.1)	26.2 (4.7)	30.3 (6.7)	27.4 (5.7)	28.4 (5.1)	26.7 (5.0)	32 (7.4)	28.2 (4.4)	28.1 (4.1)	25.8 (4.6)
Current smoking, % (n)	24.6 (517)	18.4 (136)	18.4 (56)	14.3 (11)	18.1 (88)	14.0 (76)	14.3 (231)	8.8 (240)	23.0 (127)	11.09% (95)	2.3 (16)	27.0 (194)	22.0 (50)	29.8 (74)	22.6 (100)	11.3 (21)	24.1 (85)	15.7 (87)	17.2 (49)	9.4 (25)	13.7 (212)	9.0 (26)	4.1 (32)	12.9 (188)
eGFRcr, mean (SD), mL/min/1.73m2	103.5 (20.1)	93.24 (12.9)	92.2 (18.1)	92.4 (23.8)	99.0 (20.5)	89.4 (23.1)	85.0 (14.9)	81.4 (14.6)	86.8 (15.4)	76.05 (14.73)	90.9 (18.9)	85.4 [75.3, 94.2]	93.6 (17.7)	93.0 (12.7)	90.9 (19.2)	105.0 (11.5)	109.7 (17.3)	97.9 (13.3)	70.8 (16.6)	61.2 (15.9)	94.2 (21.8)	76.8 (14.1)	71.2 (16.1)	101.0 (14.4)
Chronic kidney disease, % (n)	2.7 (56)	2.0 (15)	4.6 (14)	9.1 (7)	5.6 (27)	12.1 (66)	6.04 (3.8, 11.5)	6.2 (168)	6.16 (34)	16.80% (144)	4.1 (28)	5.3 (38)	6.2 (14)	0.4 (1)	5.2 (23)	0	NA	NA	28.4 (81)	45.3 (121)	5.6 (87)	NA	21.7 (168)	1.1 (17)
HDL cholesterol, mean (SD), mmol/L	1.4 (0.4)	1.4 (0.5)	1.6 (0.5)	1.6 (0.4)	1.3 (0.4)	1.5 (0.5)	1.5 (0.4)	1.3 (0.3)	0.98 (0.26)	1.52 (0.42)	1.3 (0.4)	1.4 (1.1, 1.6)	1.5 (0.4)	1.5 (0.4)	1.5 (0.4)	1.4 (0.3)	1.3 (0.3)	1.3 (0.4)	1.5 (0.4)	1.4 (0.4)	1.3 (0.4)	1.5 (0.4)	1.3 (0.3)	1.4 (0.3)
SBP, mean (SD), mmHg	126 (20.3)	116 (16.9)	128 (18)	126 (18.9)	139 (20)	140 (21.7)	124 (18.7)	133 (19.5)	141 (22.7)	147 (20)	134 (21)	130 (117, 144)	123 (17.2)	116 (13)	119 (17)	119.1 (13.4)	116 (13.5)	110 (13.1)	140 (22)	137 (21)	128 (16.5)	154 (15.8)	132 (17.1)	129 (16.5)
CRP, median (25th, 75th percentile), mg/L	3.3 (1.4, 7)	2.1 (1, 4.4)	1.2 (0.6, 2.7)	1 (0.5, 2.2)	1.6 (0.8, 3.6)	0.4 (0.2, 0.7)	1.3 (0.6, 2.6)	2.3 (0.8, 5.6)	3.3 (1.2, 8.9)	1.93 (0.9, 3.5)	0.8 (0.3, 3.0)	1.30 (0.6, 2.9)	1.2 (0.6, 2.2)	See footnote	See footnote	0.7 (0.3,1.5)	1.8 (0.6, 4.6)	1.1 (0.5, 2.3)	3.1 (1.4, 6.6)	2.6 (1.2, 6.8)	2.7 (1.2. 5.9)	3.2 (6.9)	1.6 (0.8, 3.1)	8.7 (4.7, 18.0)
Triglycerides, median (25th, 75th percentile), mmol/L	1.1 (0.8, 1.5)	1.3 (1, 1.8)	1.1 (0.8, 1.5)	1.3 (0.9, 1.6)	1.0 (0.7 , 1.6)	1.1 (0.9, 1.6)	2.8 (2.0, 4.0)	3.5 (2.4, 4.8)	1.7 (1.2, 2.3)	1.1 (0.9, 1.5)	1.0 (0.7, 1.4)	1.3 (1.0, 1.8)	1.3 (0.9, 1.8)	0.9 (0.7, 1.3)	1.0 (0.6, 1.3)	1.0 (0.8,1.4)	1.1 (0.7)**	1.4 (1.2)**	1.1 (0.8, 1.5)	1.5 (1.1, 2.1)	1.0 (0.7, 1.5)	1.7 (1.0)**	1.3 (1.0, 1.9)	1.2 (0.8, 1.3)
Urate lowering medications available	Yes	Yes	Yes	Yes	NA	Yes	Yes	NA	Yes	NA	Excluded from analyses	Yes	Yes	Yes	Yes	NA	NA	NA	Yes	Yes	NA	Yes	NA	NA
Number of participants excluded due to urate lowering medication use	36	15	5	1	NA	19	81	NA	11	NA	0	3	9	2	5	NA	NA	NA	13	13	NA	24	NA	NA
Study references (PMIDs)	2646917	2646917	24518929	24518929	23446902, 15578318	15121494	16032514	18193046	11258203	30278808	24657884	29064009	20167617	25270071	25270071	18263651, 23069987	3204420	3204420	1669507	1669507	16320381	18053258	https://www.ncbi.nlm.nih.gov/projects/gap/cgi-bin/study.cgi?study_id=phs000853.v1.p1	https://www.neurodegenerationresearch.eu/cohort/the-rhineland-study/
Chronic kidney disease was defined as eGFR < 60 mL/min/1.73m2
Among the participants of the JHS and African-Americans from ARIC, 315 participated in both studies.
The SKIPOGH study catagorized CRP using the cut point of 3 mg/L. The percentages (n) of the participants with CRP > 3mg/L were 16% (n=40) in the HM450K sample and 24% (n=106) in the EPIC sample.
*Natural log transformed UACR in mg/g
**The number in the parenthesis represents standard deviation and not 25th, 75th percentile
***The number in the parenthesis represents 25th, 75th percentile and not standard deviation
Abbreviations. SD, standard deviation; eGFR, estimated glomerular filtration rate; HDL, high-density lipoprotein; SBP, systolic blood pressure; CRP, C-reactive protein

## Sheet: ST2
Supplementary Data 2. Cohort-specific methods
	Discovery cohorts																Replication cohorts
	ARIC-AA	ARIC-EA	EstBB-CTG	EstBB-YO	ESTHER	GENOA (27k)	KORA F4	LOLIPOP (SA)	LURIC	PIVUS	RODAM (Sub-Saharan African)	RS1	SHIP-Trend	SKIPOGH-450k	SKIPOGH-EPIC	YFS	CARDIA-AA	CARDIA-EA	CHS AA	CHS EA	JHS	LBC1936W2	NAS	Rhineland Study
Methylation assay	450k array	450k array	450K array	450K array	450K array	27K	450k array	450K array	EPIC	450K array	450k array	450K	450K array	450K array	EPIC array	450K array	EPIC array	EPIC array	450K array	450K array	Epic	450K array	450K array	EPIC arrary
IDAT extraction	minfi	minfi	minfi	minfi	minfi	lumi	minfi	minfi	minfi	GenomeStudio 2011.1	minfi	minfi	minfi	RnBeads	CPACOR	minfi	minfi	minfi	minfi	minfi	minfi	minfi	minfi	minfi
Background correction	minfi	minfi	minfi	minfi	minfi	lumi	minfi	minfi	minfi	GenomeStudio 2011.1	minfi	minfi	minfi	RnBeads - NOOBI	Illumina	minfi	Enmix (Dye bias: RELIC)	Enmix (Dye bias: RELIC)	minfi	minfi	minfi	minfi	minfi	minfi
Detection P value cutoff	0.01	0.01	1e-16	1e-16	1e-16	0.01	0.01	1e-16	0.01	0.01	0.05	0.01	0.01	0.05	1e-16	1e-16	detection p <0.000001 AND # of beads >=3	detection p <0.000001 AND # of beads >=3	0.01	0.01	NA*	0.01	0.01	0.01
Sample call rate threshold	0.95	0.95	0.95	0.95	0.95	0.95	0.95	0.95	0.95	0.985	0.95	0.95	0.95	0.95	0.95	0.95	0.95	0.95	0.99	0.99	NA*	0.95	0.95	0.99
Marker call rate threshold	0.99	0.99	0.95	0.95	0.95	0.95	0.95	None	0.95	0.95	0.95	0.95	0.95	0.95	0.95	0.95	0.95	0.95	0.99	0.99	NA*	0.95	0.95	0.99
Normalization	BMIQ	BMIQ	QN, 6 categories	QN, 6 categories	QN, 6 categories	QN	QN, 6 categories	QN, 6 categories	QN	QN	Funnorm	DASEN option of the WateRmelon R-package	QN, 6 categories	RnBeads - SWAN	Quantile	QN, 6 categories	QN, 4 categories (M and U, Type I and Type II)	QN, 4 categories (M and U, Type I and Type II)	SWAN	SWAN	Noob	BMIQ	BMIQ	QN
Cell type proportion (imputation method if not measured)	Houseman	Houseman	Houseman	Houseman	Houseman	Houseman	Houseman	Houseman	Measured	Houseman	Houseman	Houseman	Houseman	Houseman	Houseman	Houseman	Houseman	Houseman	Houseman	Houseman	Houseman	Houseman	Houseman	Houseman
Study-specific covariates	Imputed WBC subsets, 10 genetic prinicipal components, IlluminaPlate, ChipRow, ChipID, center	Imputed WBC subsets, 10 genetic prinicipal components, IlluminaPlate, ChipRow, ChipID, center	Imputed WBC subsets, 30 control probe PCs, 4 genetic principal components	Imputed WBC subsets, 30 control probe PCs, 4 genetic principal components	Imputed WBC subsets, 30 control probe PCs	4 genetic principal components, imputed WBC subsets, plate/row/column (random effects), pedigree ID (random effect)	Imputed WBC proportions, 30 non-negative control probe PCs	imputed WBC subsets, 20 control probe PCs	imputed WBC subsets, 30 control probe PCs	First 2 genetic PCs, plate, Sentrix_ID, Sentrix_pos, measured WBC proportions	imputed WBC subsets, hybridisation batch, array position	WBC subsets	Imputed WBC subsets, 6 control probe PCs	imputed WBC subsets, Center of blood collection, S_entrix, S_entrix_position, family	Imputed WBC subsets, Center of blood collection, first 30 PCs of control probes, family	imputed WBC subsets, 30 control probe PCs, Sentrix_ID, Sentrix_Position	Center (CARDIA has 4 Centers), imputed WBC subsets, 8 control probe PCs (explain 95.06% variance)	Center (CARDIA has 4 Centers), imputed WBC subsets, 8 control probe PCs (explain 95.06% variance)	WBC proportions, clinic (factor), 5 genetic principal components, batch number (factor), array row (factor), array column (factor)	WBC proportions, clinic (factor), 5 genetic principal components, batch number (factor), array row (factor), array column (factor)	7 imputed blood cell counts, 2 princopal components	imputed WBCs, 4 genetic PCs, technical covariates (array, position, plate, date)	cell distribution, batch number (random effect), id (random effect)	imputed WBC subsets,10 control probe PCs, 10 genetic prinicipal components, array, position on array
Test statistics inflation estimated by the BACON method	1.00323	0.942243	0.942922	0.949089	0.991867	1.00055	1.06281	1.00298	0.934913	0.994514	0.863782	0.990999	0.997026	1.05659	1.02684	0.984913	1.01864	1.00871	0.969389	0.901668	0.870518	0.984202	1.06139	0.955404
*Not applicable: DNA methylation data were inspected by unsupervised hieratical clustering analysis. No outliers were detected at the subject level.
Abbreviations. AA, African American; EA, European American
Detection p-value is 2-sided.

## Sheet: ST3
Supplementary Data 3. Measured or estimated white blood cell proportions used in analysis among participating cohorts, mean (SD) in %
	CD8T	CD4T	NK cell	B cell	Monocyte	Granulocyte	Lymphocyte	Eosinophil	Granulocyte	Mononuclear Cells	Neutrophil
ARIC-AA					36.06 (11.09)		26.9 (2.41)	5.48 (3.51)	55.98 (11.83)
ARIC-EA	10.01 (4.62)	15.97 (6.64)	0.07 (0.04)	5.76 (3.25)	8.26 (2.5)	54.73 (11.64)
CARDIA-AA	7.49 (5.44)	19.48 (7.35)	5.47 (4.79)	6.74 (3.55)	7.3 (3.09)	52.39 (12.01)
CARDIA-EA	6.08 (4.53)	17.26 (5.82)	3.93 (3.55)	4.43 (2.83)	7.07 (2.42)	59.89 (9.51)
CHS AA	8.63 (5.45)	19.58 (8.85)	11.65 (5.83)	7.74 (3.62)	9.74 (3.45)	44.58 (12.67)
CHS EA	6.08 (4.71)	14.62 (6.81)	9.20 (5.46)	5.96 (7.85)	8.83 (3.13)	56.78 (12.00)
EstBB-CTG	5.2 (3.7)	13.5 (4.9)	8.3 (4.7)	4.2 (2.2)	7.1 (2.4)	62.6 (9.2)
EstBB-YO	9.3 (4.4)	13.3 (5.4)	8.2 (5)	7.6 (2.4)	7 (2)	58.1 (8.3)
ESTHER	8.13 (3.91)	16.52 (5.91)	9.57 (4.31)	6.32 (1.86)	10.04 (2.19)	55.03 (9.75)
GENOA (27k)	16.1 (8.1)	18.0 (7.1)	2.9 (2.6)	6.8 (3.3)	7.3 (2.7)	48.7 (10.6)
JHS	8.5(5)	17.9(6.9)	3.4(3.4)	8(3.8)	7.2(2.6)	59.2(11.1)
KORA F4	10 (6)	24 (5)	6 (3)	7 (2)	10 (2.0)	44 (8)
LBC1936W2	4.4 (4.6)	14.0 (6.6)	6.1 (4.1)	5.1 (3.8)	NA	63.8 (9.0)
LOLIPOP (SA)	16.24 (5.72)	16.62 (4.81)	1.49 (1.72)	6.09 (2.42)	10.10 (1.86)	49.46 (7.40)
LURIC							26.8 (7.91)	3.11 (1.94)		6.44 (2.27)	60.1 (9.22)
NAS	5.52 (4.81)	10.14 (6.31)	4.57 (4.24)	3.20 (7.64)	9.53 (3.21)	67.04 (11.33)
PIVUS	7.10 (4.81)	13.36 (5.68)	10.22 (5.27)	5.54 (3.31)	8.65 (2.32)	57.96 (8.82)
Rhineland Study	6.5 (0.05)	20.6 (0.07)	7.9 (0.05)	4.7 (0.04)	9.1 (0.03)	52.0 (0.10)
RODAM	10.94 (4.70)	18.20 (5.67)	10.77 (5.59)	10.61 (3.43)	8.09 (2.49)	45.17 (9.20)
RS1	9 (5)	26 (8)	14 (6)	10 (4)	8 (3)	37 (11)
SHIP	5.26 (3.45)	17.82 (5.31)	5.66 (3.68)	5.48 (2.41)	7.37 (2.07)	59.97 (7.98)
SKIPOGH-450k	6.13 (3.86)	16.54 (6.21)	5.40 (3.89)	3.61 (2.35)	8.75 (2.49)	59.49 (9.29)
SKIPOGH-EPIC	5.31 (4.40)	18.84 (6.22)	5.94 (3.65)	4.44 (3.22)	7.24 (2.43)	59.19 (10.01)
YFS	8.35 (3.83)	17.79 (6.65)	8.98 (4.61)	5.83 (2.81)	9.21 (2.41)	51.81 (9.96)
Grey indicates not applicable in the analysis
Abbreviations. AA, African American; EA, European American

## Sheet: ST4_repl
Supplementary Data 4. Replicated CpGs from meta-analysis of epigenome-wide association studies of serum urate
probeID	Chr	Position (b37)	Nearest Gene	Nearest Gene Distance (bp)	Regulatory Feature Group	UCSC referenced gene	Relation to UCSC referenced gene(s)	Relation to CpG Island	Effect size (meta-analysis)	SE (meta-analysis)	P-value (meta-analysis)	I2 (meta-analysis)	Effect size (discovery)	SE (discovery)	P-value (discovery)	Number of studies (discovery)	Number of individuals (discovery)	I2 (discovery)	Effect size (replication)	SE (replication)	P-value (replication)	Number of studies (replication)	Number of individuals (replication)	I2 (replication)	Effect size (EA-meta-analysis)	SE (EA-meta-analysis)	P-value (EA-meta-analysis)	I2 (EA-meta-analysis)	Total number of studies (EA-meta-analysis)	Total number of individuals (EA-meta-analysis)	Effect size (AA-meta-analysis)	SE (AA-meta-analysis)	P-value (AA-meta-analysis)	I2 (AA-meta-analysis)	Total number of studies (AA-meta-analysis)	Total number of individuals (AA-meta-analysis)	I2 (Meta-analysis of four ancestries)	Infinium Design Type (EPIC)	Infinium Design Type (HM450k)	SNPs
cg05603985	1	2161049	SKI	0	Promoter_Associated	SKI	1stExon	Island	-1.405e-03	1.829e-04	1.535e-14	0	-1.382e-03	2.178e-04	2.181e-10	15	11913	44.02	-1.461e-03	3.369e-04	1.457e-05	8	5521	0	-0.00140919	0.000279356	4.549e-07	36.3959	17	9749	-0.00166166	0.000359778	3.86365e-06	37.4552	4	4281	0	II	II
cg23913963	1	17766917	RCC2	667	Promoter_Associated	RCC2	TSS1500	S_Shore	-1.673e-03	2.687e-04	4.729e-10	0	-1.721e-03	2.998e-04	9.414e-09	15	11908	58.15	-1.478e-03	6.056e-04	1.466e-02	7	4058	0	-0.00227101	0.000420444	6.61039e-08	15.8635	16	8282	-0.00176101	0.000541802	0.00115293	0	4	4279	81.3925	II	II
cg03387723	1	41708464	SCMH1	649		SCMH1	TSS1500	S_Shore	-1.886e-03	3.189e-04	3.361e-09	0.38	-2.073e-03	3.695e-04	2.025e-08	16	12472	0	-1.339e-03	6.317e-04	3.397e-02	8	5515	0	-0.00114532	0.000493942	0.0204093	0	17	9758	-0.00223137	0.000566656	8.22378e-05	0	5	4824	61.2603	II	II
cg24332710	1	46016173	AKR1A1	281	Promoter_Associated	AKR1A1	TSS1500	N_Shore	-1.516e-03	2.472e-04	8.738e-10	12.78	-1.685e-03	2.936e-04	9.505e-09	15	11927	0	-1.103e-03	4.581e-04	1.608e-02	8	5513	0	-0.0011383	0.000379865	0.00273018	0	17	9751	-0.00172952	0.000482081	0.000333733	24.3672	4	4284	0	II	II
cg06983052	1	90288099	LRRC8D	0	Promoter_Associated	LRRC8D	5'UTR	S_Shore	-1.348e-03	2.212e-04	1.083e-09	0	-1.385e-03	2.474e-04	2.179e-08	15	11932	31.57	-1.204e-03	4.936e-04	1.472e-02	8	5514	57.67	-0.00114408	0.000348808	0.00103815	28.2304	17	9758	-0.00267966	0.000453889	3.55289e-09	0	4	4283	75.1302	II	II
cg03725309	1	109757585	SARS	0	Promoter_Associated	SARS	Body	S_Shore	-2.128e-03	2.013e-04	4.121e-26	0	-2.026e-03	2.431e-04	7.791e-17	15	11922	27.98	-2.350e-03	3.591e-04	6.020e-11	7	4053	0	-0.00274895	0.000303609	1.37515e-19	0	16	8290	-0.00190605	0.000420857	5.92722e-06	0	4	4280	63.5491	II	II
cg16246545	1	120255941	PHGDH	0		PHGDH	Body	S_Shore	-3.452e-03	3.381e-04	1.774e-24	64.8	-3.811e-03	3.997e-04	1.476e-21	15	11927	15.85	-2.548e-03	6.340e-04	5.837e-05	8	5522	15.44	-0.00387012	0.000499279	9.0875e-15	35.0846	17	9759	-0.00324147	0.000674492	1.54137e-06	0	4	4285	0	II	II
cg14476101	1	120255992	PHGDH	0		PHGDH	Body	S_Shore	-5.367e-03	4.167e-04	5.867e-38	75.85	-5.871e-03	4.847e-04	9.145e-34	15	11893	18.9	-3.940e-03	8.157e-04	1.366e-06	8	5522	35.03	-0.00590677	0.000601732	9.58137e-23	37.3209	17	9732	-0.00524689	0.000843457	4.94945e-10	8.66945	4	4278	10.9159	II	II
cg19693031	1	145441552	NBPF20/TXNIP*	0		TXNIP	3'UTR		-2.709e-03	3.454e-04	4.403e-15	21.53	-2.938e-03	4.003e-04	2.163e-13	15	11917	32.89	-2.043e-03	6.836e-04	2.799e-03	8	5522	39.17	-0.00240487	0.000490879	9.62734e-07	44.0965	17	9751	-0.00375476	0.000714216	1.46285e-07	0	4	4284	12.0265	II	II
cg18660898	1	151030968	CDC42SE1	0		CDC42SE1;MLLT11	5'UTR; TSS1500	N_Shore	-9.845e-04	1.614e-04	1.068e-09	0	-1.030e-03	1.922e-04	8.456e-08	16	12468	14.7	-8.762e-04	2.973e-04	3.207e-03	7	4049	0	-0.000530011	0.000237056	0.0253642	0	16	8293	-0.00155875	0.000293871	1.13175e-07	0	5	4819	73.3033	II	II
cg26841068	1	203456691	PRELP	0	Unclassified	PRELP	3'UTR	N_Shore	-1.808e-03	2.109e-04	1.020e-17	0	-1.838e-03	2.510e-04	2.424e-13	15	11930	5.25	-1.735e-03	3.890e-04	8.182e-06	8	5517	0	-0.00215061	0.00032839	5.79497e-11	0	17	9758	-0.00192287	0.000411649	2.99534e-06	0	4	4284	33.6313	II	II
cg01055562	1	230777685	COG2	516	Promoter_Associated	COG2	TSS1500	N_Shore	-1.781e-03	2.886e-04	6.871e-10	59.86	-2.077e-03	3.443e-04	1.614e-09	15	11932	0	-1.080e-03	5.296e-04	4.146e-02	8	5519	0	-0.00158433	0.000447452	0.000398939	0	17	9762	-0.0015361	0.000552635	0.00544266	0	4	4284	0	II	II
cg20520115	2	75063838	HK2	0	Promoter_Associated	HK2	Body	S_Shore	-1.261e-03	1.921e-04	5.208e-11	2.38	-1.370e-03	2.201e-04	4.841e-10	15	11931	18.41	-9.134e-04	3.937e-04	2.035e-02	8	5514	0	-0.000781901	0.000290717	0.00715461	0	17	9756	-0.00186773	0.000393492	2.06923e-06	59.1177	4	4284	46.2282	II	II
cg27637303	2	118942893	LOC100506797	0	Promoter_Associated			N_Shore	-2.546e-03	4.225e-04	1.676e-09	0	-2.565e-03	4.703e-04	4.946e-08	15	11929	0	-2.468e-03	9.616e-04	1.026e-02	7	4067	0	-0.00258597	0.000650335	6.99789e-05	0	16	8308	-0.00169126	0.000877665	0.0539793	0	4	4284	0	II	II	rs4849682: dist=12bp; MAF=0.206869
cg12340144	3	38388808	XYLB	0	Promoter_Associated	XYLB	Body	S_Shore	-1.606e-03	2.727e-04	3.892e-09	0	-1.689e-03	3.141e-04	7.500e-08	16	12469	0	-1.350e-03	5.496e-04	1.404e-02	8	5517	42.72	-0.00112832	0.000389012	0.00372604	0	17	9757	-0.00195669	0.000583012	0.000790283	25.4061	5	4824	30.0893	II	II
cg16375541	3	45078017	CLEC3B	452	Unclassified			S_Shore	-1.725e-03	2.376e-04	3.894e-13	0	-1.766e-03	2.724e-04	8.891e-11	15	11928	42.94	-1.592e-03	4.856e-04	1.047e-03	8	5513	0	-0.0011504	0.000360189	0.00140377	0.435289	17	9756	-0.00237364	0.000467859	3.90728e-07	0	4	4281	72.9406	II	II
cg03082813	3	47554177	ELP6	0	Promoter_Associated	C3orf75	Body	N_Shore	-7.765e-04	1.172e-04	3.516e-11	0	-8.538e-04	1.423e-04	1.993e-09	15	11931	0	-6.134e-04	2.067e-04	3.007e-03	8	5507	47.35	-0.000958949	0.000180557	1.08987e-07	13.2812	17	9753	-0.000391672	0.000222759	0.0786997	0	4	4280	28.8854	II	II
cg16541026	3	49026934	P4HTM	406	Promoter_Associated	P4HTM	TSS1500	N_Shore	-1.700e-03	2.576e-04	4.147e-11	0	-1.805e-03	3.070e-04	4.103e-09	15	11930	0	-1.450e-03	4.740e-04	2.214e-03	8	5505	0	-0.00155459	0.000395666	8.52847e-05	0	17	9751	-0.00183571	0.000502932	0.000262223	2.59529	4	4279	0	II	II
cg12554573	3	51976667	PARP3	0	Promoter_Associated	PARP3;RRP9	5'UTR;TSS1500;1stExon	S_Shore	-1.470e-03	2.164e-04	1.098e-11	0	-1.369e-03	2.452e-04	2.391e-08	16	12458	0.56	-1.828e-03	4.603e-04	7.139e-05	8	5510	0	-0.0013313	0.000332995	6.38936e-05	0	17	9743	-0.00150694	0.000430133	0.000459298	17.074	5	4820	0	II	II
cg12825509	3	185648568	TRA2B	0		TRA2B	Body		-2.417e-03	3.143e-04	1.472e-14	0	-2.264e-03	3.533e-04	1.490e-10	15	11903	42.06	-3.000e-03	6.882e-04	1.309e-05	7	4061	32.14	-0.00281822	0.00050012	1.74971e-08	24.6804	16	8276	-0.0034755	0.000637113	4.89522e-08	6.02676	4	4283	72.2328	II	II
cg02387843	4	9892887	SLC2A9	0		SLC2A9	Body		-1.926e-03	2.292e-04	4.367e-17	36.81	-2.111e-03	2.723e-04	9.060e-15	15	11901	20.78	-1.476e-03	4.245e-04	5.054e-04	8	5509	0	-0.00210569	0.000344454	9.77059e-10	20.5879	17	9726	-0.00186216	0.000455846	4.40644e-05	0	4	4279	0	II	II
cg13841979	4	9990048	SLC2A9	0		SLC2A9	Body		-3.702e-03	3.524e-04	8.048e-26	82.99	-4.194e-03	4.066e-04	6.060e-25	15	11929	62.19	-2.219e-03	7.059e-04	1.669e-03	8	5514	0	-0.00438899	0.000477523	3.886e-20	58.6579	17	9755	-0.00293184	0.000821706	0.000359723	32.4123	4	4283	49.1639	II	II
cg03725404	4	9998017	SLC2A9	0		SLC2A9	Body		-1.961e-03	2.257e-04	3.728e-18	0	-1.982e-03	2.538e-04	5.720e-15	15	11928	0	-1.880e-03	4.937e-04	1.403e-04	8	5517	0	-0.00224527	0.000332487	1.44869e-11	0	17	9756	-0.00251784	0.00050262	5.45902e-07	56.2485	4	4284	48.1967	II	II
cg21795255	4	10009916	SLC2A9	0		SLC2A9	Body		-2.277e-02	1.966e-03	5.172e-31	89.17	-2.658e-02	2.331e-03	4.228e-30	15	11915	73.16	-1.339e-02	3.659e-03	2.514e-04	7	4068	6.34	-0.034952	0.00314318	1.00334e-28	52.8982	16	8295	-0.00822034	0.00331371	0.0131122	0	4	4283	91.2859	II	II	rs3796839: dist=1bp; MAF=0.212061
cg20479063	4	10016908	SLC2A9	0	Unclassified	SLC2A9	Body	N_Shelf	-7.033e-03	6.123e-04	1.549e-30	72.19	-7.580e-03	6.768e-04	4.087e-29	15	11885	56.53	-4.567e-03	1.438e-03	1.490e-03	7	4057	69.58	-0.00952039	0.000872482	1.01175e-27	51.8072	16	8260	-0.00154374	0.00150202	0.304054	0	4	4278	86.5679	II	II	rs4318650: dist=42bp; MAF=0.374201
cg02734326	4	10020555	SLC2A9	0	Promoter_Associated	SLC2A9	Body	Island	6.216e-04	9.698e-05	1.459e-10	89.54	9.085e-04	1.342e-04	1.294e-11	15	11923	73.23	3.081e-04	1.403e-04	2.809e-02	8	5496	0	0.00109948	0.000169176	8.08417e-11	54.4159	17	9734	0.000153907	0.000163741	0.347248	0	4	4280	89.835	I	I
cg00071950	4	10020882	SLC2A9	0	Promoter_Associated	SLC2A9	Body	Island	5.721e-03	5.413e-04	4.190e-26	93.02	7.321e-03	6.869e-04	1.582e-26	15	11932	72.2	3.097e-03	8.794e-04	4.287e-04	8	5520	54.72	0.00756663	0.000839842	2.06837e-19	74.7568	17	9763	0.00309431	0.000922113	0.000791718	4.04777	4	4284	78.0007	II	II
cg11266682	4	10021025	SLC2A9	0	Promoter_Associated	SLC2A9	Body	Island	7.903e-03	7.042e-04	3.139e-29	92.13	9.742e-03	8.728e-04	6.301e-29	15	11926	74.26	4.475e-03	1.192e-03	1.740e-04	8	5521	64.31	0.0108083	0.00108456	2.15583e-23	76.271	17	9757	0.00439534	0.0012728	0.000553783	16.7148	4	4285	80.8623	II	II
cg22821355	4	10117479	WDR1	0	Promoter_Associated	WDR1	Body	N_Shore	-2.327e-03	4.025e-04	7.454e-09	14.13	-2.621e-03	4.863e-04	7.055e-08	15	11933	0	-1.686e-03	7.172e-04	1.872e-02	8	5521	0	-0.00246122	0.000619602	7.11926e-05	0	17	9765	-0.0015515	0.000702712	0.0272535	0	4	4284	6.9361	I	I
cg14348967	4	10160060	WDR1	41487	Unclassified				-3.668e-03	5.017e-04	2.624e-13	27.6	-4.052e-03	5.984e-04	1.279e-11	15	11910	21	-2.762e-03	9.203e-04	2.691e-03	8	5486	6.61	-0.00400275	0.000700724	1.11452e-08	14.3589	17	9727	-0.00149497	0.00111427	0.179709	0	4	4265	55.2198	II	II
cg06690548	4	139162808	SLC7A11	0		SLC7A11	Body		-3.466e-03	2.133e-04	2.183e-59	87.11	-3.823e-03	2.487e-04	2.642e-53	16	12449	63.98	-2.476e-03	4.146e-04	2.348e-09	8	5472	74.99	-0.00445815	0.000403248	2.05902e-28	73.5452	17	9697	-0.00287605	0.000290533	4.19534e-23	20.9587	5	4819	74.6774	II	II
cg11028923	5	43557644	PAIP1	123		PAIP1	TSS1500;TSS200	S_Shore	-5.922e-04	1.007e-04	4.050e-09	48.9	-6.871e-04	1.214e-04	1.512e-08	15	11921	0	-3.831e-04	1.802e-04	3.354e-02	7	4045	0	-0.000500618	0.000155346	0.00127038	0	16	8285	-0.000503322	0.000179328	0.00500505	0	4	4277	31.5075	II	II
cg22197830	5	134209784	TXNDC15	0	Promoter_Associated	TXNDC15	1stExon;5'UTR	N_Shore	-1.516e-03	2.019e-04	6.043e-14	0	-1.458e-03	2.353e-04	5.803e-10	16	12470	4.72	-1.678e-03	3.932e-04	1.987e-05	8	5499	0	-0.00150358	0.000308006	1.05191e-06	0	17	9745	-0.00165179	0.00035258	2.80143e-06	7.96519	5	4819	0	II	II
cg26103104	5	139490895	PURA	2812				N_Shore	-2.439e-03	4.121e-04	3.237e-09	78.17	-3.169e-03	5.348e-04	3.118e-09	15	11929	0	-1.373e-03	6.466e-04	3.373e-02	8	5445	30.53	-0.00220562	0.000559296	8.02833e-05	0	17	9713	-0.0024096	0.000875801	0.00593579	53.195	4	4256	0	I	I
cg09646173	5	149317669	PDE6A	0		PDE6A	Body		-1.915e-03	2.905e-04	4.350e-11	0	-1.858e-03	3.232e-04	9.014e-09	15	11904	0.57	-2.155e-03	6.628e-04	1.150e-03	7	4061	0	-0.00190065	0.000439189	1.50726e-05	0	16	8285	-0.00247667	0.000634009	9.36962e-05	0	4	4275	0	II	II
cg24711224	5	176561865	NSD1	0		NSD1	5'UTR	S_Shore	-8.581e-04	1.195e-04	6.924e-13	0	-9.030e-04	1.423e-04	2.229e-10	15	11929	0	-7.508e-04	2.200e-04	6.427e-04	8	5516	25.49	-0.000928041	0.000186051	6.09765e-07	0	17	9756	-0.000830376	0.000207668	6.37247e-05	55.5339	4	4284	0	I	I
cg05201185	6	30459139	HLA-E	0		HLA-E	Body	S_Shore	-1.970e-03	2.993e-04	4.655e-11	0	-2.152e-03	3.522e-04	9.953e-10	14	11198	60.16	-1.496e-03	5.675e-04	8.390e-03	7	4059	37.15	-0.00207506	0.000477802	1.40592e-05	41.0061	16	8259	-0.0026719	0.000501486	9.93177e-08	74.8693	4	4278	65.3986	I	I
cg27486585	6	30459595	HLA-E	0		HLA-E	Body	S_Shore	-1.656e-03	2.584e-04	1.477e-10	0	-1.745e-03	2.894e-04	1.636e-09	15	11926	55.8	-1.305e-03	5.743e-04	2.308e-02	8	5514	0	-0.00153727	0.000390836	8.37951e-05	13.5645	17	9752	-0.00296632	0.000527425	1.86424e-08	66.4868	4	4283	71.3208	II	II
cg06023661	6	32164801	NOTCH4	0		NOTCH4	Body	S_Shore	-2.832e-03	4.858e-04	5.596e-09	41.77	-3.250e-03	5.815e-04	2.276e-08	15	11925	7.98	-1.864e-03	8.841e-04	3.502e-02	8	5513	0	-0.00309339	0.000671493	4.09053e-06	22.3442	17	9752	-0.00229441	0.000972613	0.0183234	0	4	4281	0	I	I
cg20813374	6	35657180	FKBP5	0	Promoter_Associated	FKBP5	5'UTR;TSS1500	S_Shore	-1.509e-03	2.436e-04	5.855e-10	0	-1.500e-03	2.700e-04	2.757e-08	15	11927	13.47	-1.548e-03	5.650e-04	6.159e-03	8	5506	8.67	-0.00157619	0.000381745	3.645e-05	0	17	9749	-0.00239626	0.000567529	2.41857e-05	0	4	4280	59.543	II	II
cg18120259	6	43894639	LINC01512	0		LOC100132354	Body		-2.540e-03	2.455e-04	4.327e-25	0	-2.501e-03	2.841e-04	1.332e-18	15	11928	0	-2.655e-03	4.878e-04	5.206e-08	8	5512	41.12	-0.00276072	0.000377958	2.78708e-13	0	17	9753	-0.00281	0.000481077	5.18676e-09	39.4544	4	4282	0	II	II
cg26669717	7	641028	PRKAR1B	0		PRKAR1B	Body	N_Shelf	-1.135e-03	1.928e-04	3.881e-09	0	-1.215e-03	2.259e-04	7.397e-08	15	11919	31.17	-9.207e-04	3.702e-04	1.287e-02	8	5513	0	-0.00157686	0.000288905	4.81361e-08	0	17	9746	-0.00085308	0.000398363	0.0322368	0	4	4281	68.1999	II	II
cg21239317	7	23640510	CCDC126	0	Unclassified_Cell_type_specific	CCDC126	5'UTR	S_Shelf	-9.923e-04	1.635e-04	1.288e-09	0	-1.022e-03	1.885e-04	5.945e-08	15	11916	0	-9.027e-04	3.286e-04	6.006e-03	8	5510	0	-0.000793844	0.000247582	0.00134415	0	17	9739	-0.0014541	0.0002819	2.49289e-07	0	4	4282	43.1473	II	II
cg21429551	7	30635762	GARS	0	Promoter_Associated	GARS	Body	S_Shore	-5.025e-03	5.389e-04	1.115e-20	33	-5.413e-03	6.256e-04	5.038e-18	15	11932	0	-3.909e-03	1.061e-03	2.296e-04	8	5521	29.97	-0.00482785	0.000800046	1.5949e-09	34.0724	17	9764	-0.00565625	0.00104831	6.82942e-08	0	4	4284	0	II	II
cg03068497	7	30635838	GARS	0	Promoter_Associated	GARS	Body	S_Shore	-3.933e-03	5.275e-04	8.936e-14	73.57	-4.561e-03	6.184e-04	1.637e-13	15	11929	0	-2.255e-03	1.011e-03	2.574e-02	8	5521	18.34	-0.00396383	0.000787864	4.87643e-07	24.1508	17	9761	-0.00367916	0.000999029	0.000230742	0	4	4284	0	II	II
cg22103219	7	101934892	SH2B2	0	Unclassified	SH2B2	Body	N_Shore	-1.777e-03	2.735e-04	8.109e-11	0	-1.817e-03	3.188e-04	1.196e-08	15	11929	10.21	-1.666e-03	5.323e-04	1.748e-03	8	5517	0	-0.00154636	0.000444007	0.000496317	0	17	9756	-0.00258557	0.000531984	1.17238e-06	0	4	4285	12.4794	II	II
cg00422488	9	100747767	ANP32B	0		ANP32B	Body	Island	-1.094e-03	1.518e-04	5.660e-13	2.52	-1.203e-03	1.863e-04	1.049e-10	15	11926	26.46	-8.781e-04	2.617e-04	7.924e-04	8	5484	21.01	-0.000793327	0.000218963	0.000291088	0.757002	17	9738	-0.00143297	0.000286541	5.70551e-07	10.8526	4	4267	68.2101	II	II
cg13823169	9	139776893	TRAF2	4071	Promoter_Associated			N_Shelf	-1.818e-03	2.360e-04	1.333e-14	5.56	-1.667e-03	2.779e-04	1.975e-09	15	11930	14.61	-2.209e-03	4.473e-04	7.863e-07	8	5515	0	-0.00184928	0.000365738	4.27486e-07	0	17	9756	-0.00247317	0.000459501	7.35393e-08	0	4	4284	55.1845	II	II
cg15396367	9	139972779	UAP1L1	0		UAP1L1	Body	Island	-1.487e-03	2.213e-04	1.850e-11	0	-1.479e-03	2.641e-04	2.130e-08	16	12471	0	-1.504e-03	4.056e-04	2.084e-04	8	5514	0	-0.00144113	0.000344555	2.88205e-05	0	17	9759	-0.00204171	0.000420722	1.21683e-06	0	5	4822	0	II	II
cg19939077	10	81108060	PPIF	0	Promoter_Associated	PPIF	Body	S_Shore	-1.304e-03	2.121e-04	7.869e-10	41.62	-1.468e-03	2.464e-04	2.562e-09	15	11933	13.13	-8.346e-04	4.166e-04	4.513e-02	8	5519	69.54	-0.000723639	0.000305724	0.0179344	48.5581	17	9763	-0.0022135	0.000527809	2.74381e-05	0	4	4284	60.9721	II	II
cg12729894	11	1774378	CTSD	0	Unclassified_Cell_type_specific	HCCA2;CTSD	Body;3'UTR	N_Shore	-1.022e-03	1.732e-04	3.652e-09	0	-1.057e-03	1.992e-04	1.117e-07	15	11930	18.77	-9.130e-04	3.509e-04	9.275e-03	8	5512	49.83	-0.000801468	0.000269961	0.00298938	17.7798	17	9756	-0.00165091	0.000338001	1.03779e-06	57.1558	4	4281	38.1711	II	II
cg17061862	11	9590431	WEE1	4796				N_Shelf	-2.177e-03	3.215e-04	1.265e-11	0	-2.167e-03	3.718e-04	5.582e-09	15	11921	27.18	-2.207e-03	6.398e-04	5.625e-04	8	5512	0	-0.00186919	0.000454672	3.9383e-05	10.9783	17	9747	-0.00329077	0.000658209	5.74536e-07	0	4	4281	22.4416	II	II
cg11376147	11	57261198	SLC43A1	0	Gene_Associated	SLC43A1	Body		-1.087e-03	1.228e-04	9.027e-19	0	-1.152e-03	1.486e-04	9.045e-15	15	11927	53.97	-9.460e-04	2.183e-04	1.470e-05	8	5496	24.28	-0.00129328	0.000190534	1.13963e-11	47.6949	17	9744	-0.00122115	0.000238306	2.9864e-07	31.2754	4	4274	43.5612	II	II
cg18159646	11	62621178	SNHG1	0		SNORD22;SNORD31;SNORD30;SNHG1	TSS1500;Body	N_Shelf	-1.196e-03	1.993e-04	1.962e-09	27.09	-1.337e-03	2.330e-04	9.525e-09	15	11932	46.78	-8.108e-04	3.845e-04	3.497e-02	8	5510	5.23	-0.00166617	0.000317233	1.50297e-07	39.6979	17	9753	-0.00129426	0.000386261	0.000805976	0	4	4284	47.0437	II	II
cg06178669	11	63334608	HRASLS2	3753	Promoter_Associated_Cell_type_specific				-2.249e-03	3.860e-04	5.629e-09	0	-2.489e-03	4.562e-04	4.865e-08	14	10301	61.07	-1.645e-03	7.241e-04	2.309e-02	8	5517	0	-0.00167182	0.000595359	0.0049836	29.9556	16	8133	-0.00340606	0.000794791	1.82342e-05	48.0132	4	4280	72.1554	II	II
cg00574958	11	68607622	CPT1A	0		CPT1A	5'UTR	N_Shore	-7.679e-04	1.165e-04	4.368e-11	0	-8.655e-04	1.580e-04	4.330e-08	15	11925	27.86	-6.516e-04	1.724e-04	1.573e-04	8	5494	17.94	-0.00066382	0.000158488	2.80877e-05	18.7665	17	9743	-0.000722561	0.000218022	0.000919188	49.8861	4	4271	2.94553	II	II
cg14741228	12	31476479	FAM60A	0		FAM60A;FLJ13224	5'UTR;TSS1500	N_Shore	-1.112e-03	1.744e-04	1.834e-10	58.11	-1.294e-03	2.103e-04	7.738e-10	15	11923	0	-7.119e-04	3.123e-04	2.261e-02	8	5506	39.98	-0.00107293	0.000257821	3.16126e-05	11.4566	17	9747	-0.00114986	0.000351788	0.00108074	30.6057	4	4277	0	II	II
cg03935116	12	31476565	FAM60A	0		FAM60A;FLJ13224	5'UTR;TSS1500	N_Shore	-9.490e-04	1.585e-04	2.126e-09	58.89	-1.117e-03	1.916e-04	5.539e-09	15	11929	43.54	-5.849e-04	2.822e-04	3.819e-02	8	5507	21.08	-0.0010306	0.000242458	2.1317e-05	49.489	17	9751	-0.000996457	0.00030212	0.000973005	0	4	4280	0	II	II
cg07022048	12	52638592	KRT7	0		KRT7	Body	N_Shore	-1.266e-03	2.098e-04	1.632e-09	16.78	-1.398e-03	2.423e-04	7.883e-09	15	11931	35.37	-8.670e-04	4.197e-04	3.885e-02	7	4055	16.39	-0.00101494	0.000366185	0.00557719	20.3207	16	8300	-0.00124749	0.0003956	0.00161371	56.5526	4	4281	30.3491	II	II
cg02583484	12	54677008	HNRNPA1	0	Unclassified_Cell_type_specific	HNRNPA1;HNRPA1L-2	Body	S_Shelf	-2.008e-03	2.463e-04	3.529e-16	0	-2.072e-03	2.917e-04	1.241e-12	15	11929	30.12	-1.852e-03	4.597e-04	5.624e-05	8	5521	16.48	-0.00218499	0.000375919	6.15823e-09	4.66733	17	9760	-0.00268168	0.000506621	1.20152e-07	57.6439	4	4285	36.3421	II	II
cg03519879	14	74227499	ELMSAN1	0		C14orf43	5'UTR;TSS1500	S_Shore	-1.097e-03	1.936e-04	1.463e-08	0	-1.194e-03	2.244e-04	1.023e-07	15	11930	0	-8.135e-04	3.832e-04	3.376e-02	8	5508	0	-0.00149687	0.000294603	3.75544e-07	0	17	9750	-0.00112924	0.00041275	0.00622095	0	4	4283	30.6408	II	II
cg00716257	14	75897417	JDP2	0		JDP2	5'UTR;TSS1500	S_Shore	-1.278e-03	2.111e-04	1.396e-09	74.37	-1.646e-03	2.815e-04	4.970e-09	15	11914	0	-8.058e-04	3.191e-04	1.157e-02	8	5513	0	-0.0015905	0.000371118	1.82167e-05	0	17	9737	-0.00132278	0.000307985	1.7475e-05	57.2853	4	4285	0	II	II
cg24058132	14	88459866	GALC	0	Promoter_Associated	GALC	1stExon;5'UTR	S_Shore	-1.472e-03	2.216e-04	3.134e-11	0	-1.518e-03	2.613e-04	6.324e-09	16	12469	31.28	-1.354e-03	4.184e-04	1.214e-03	7	4061	0	-0.00110408	0.00040908	0.00695598	0	16	8301	-0.0019401	0.000360746	7.53031e-08	42.8994	5	4824	30.2453	II	II
cg08257009	14	94812770	SERPINA2	17204					-1.965e-03	3.140e-04	3.895e-10	0	-1.984e-03	3.673e-04	6.611e-08	14	11239	26.8	-1.914e-03	6.052e-04	1.566e-03	7	4058	0	-0.00197374	0.000508694	0.00010445	24.3194	16	8292	-0.00195841	0.000559195	0.000461441	0	4	4285	0	II	II	rs9671947: dist=26bp; MAF=0.250000
cg18125510	14	100841768	WARS	0	Promoter_Associated	WARS;WDR25	1stExon;TSS1500;5'UTR;1stExon	N_Shore	-2.257e-03	2.616e-04	6.263e-18	0	-2.385e-03	3.158e-04	4.264e-14	15	11923	32.01	-1.976e-03	4.668e-04	2.304e-05	8	5511	60.35	-0.00302535	0.000396269	2.26567e-14	47.4367	17	9747	-0.00132397	0.000494241	0.00738892	0	4	4283	63.6492	II	II
cg04625615	15	41788368	ITPKA	0		ITPKA	Body	Island	-1.608e-03	2.449e-04	5.212e-11	0	-1.514e-03	2.788e-04	5.603e-08	15	11924	32.17	-1.923e-03	5.123e-04	1.741e-04	8	5517	0	-0.00178616	0.000381595	2.85785e-06	2.02546	17	9752	-0.00136195	0.000466223	0.00348632	0	4	4284	50.3213	II	II
cg09684846	16	10912718	TVP23A	67		FAM18A	TSS200	Island	-2.805e-03	4.630e-04	1.377e-09	71.98	-3.617e-03	6.318e-04	1.031e-08	15	11915	0	-1.863e-03	6.807e-04	6.209e-03	8	5511	52.53	-0.00229442	0.000622119	0.000225963	27.7483	17	9743	-0.00367049	0.000924176	7.13821e-05	0	4	4278	0	I	I
cg00622166	16	46919021	GPT2	0		GPT2	Body;TSS200	S_Shore	-1.658e-03	2.135e-04	8.111e-15	31.07	-1.817e-03	2.512e-04	4.693e-13	15	11931	28.36	-1.243e-03	4.049e-04	2.135e-03	8	5520	0	-0.00157497	0.000354819	9.04609e-06	19.1305	17	9763	-0.00160718	0.000418877	0.000124604	0	4	4284	0	II	II
cg03533472	16	46919112	GPT2	0		GPT2	Body;1stExon;5'UTR	S_Shore	-2.489e-03	3.691e-04	1.537e-11	40.43	-2.788e-03	4.352e-04	1.488e-10	15	11911	33.89	-1.724e-03	6.967e-04	1.336e-02	8	5519	0	-0.00275848	0.000585014	2.41431e-06	23.9279	17	9747	-0.00201951	0.000700432	0.00393621	7.03466	4	4278	38.1349	I	I
cg23684449	16	46919194	GPT2	0		GPT2	Body;1stExon;5'UTR	S_Shore	-1.488e-03	1.937e-04	1.555e-14	0	-1.495e-03	2.203e-04	1.154e-11	15	11926	44.9	-1.465e-03	4.066e-04	3.143e-04	8	5515	0	-0.0018349	0.000331441	3.09234e-08	17.7322	17	9754	-0.00138803	0.000396021	0.000456687	25.2816	4	4282	58.1855	II	II
cg01243823	16	50732212	NOD2	0		NOD2	Body		-2.036e-03	3.533e-04	8.313e-09	0	-2.232e-03	4.188e-04	9.773e-08	15	11930	23.73	-1.550e-03	6.583e-04	1.852e-02	8	5519	53.08	-0.0016198	0.000479382	0.000727684	37.1902	17	9761	-0.00252331	0.000879166	0.00410315	42.5916	4	4283	10.1212	II	II
cg08255475	16	88871329	CDT1	0	Promoter_Associated	CDT1	Body	N_Shore	-2.818e-03	3.837e-04	2.046e-13	0	-2.770e-03	4.413e-04	3.454e-10	15	11925	0	-2.967e-03	7.763e-04	1.323e-04	7	4057	5.43	-0.00273873	0.000605322	6.05617e-06	0	16	8299	-0.0036968	0.000687332	7.51169e-08	0	4	4278	7.47187	I	I
cg05288253	16	89552259	ANKRD11	0		ANKRD11	5'UTR	N_Shelf	-1.497e-03	1.900e-04	3.290e-15	0	-1.423e-03	2.185e-04	7.476e-11	15	11922	55.05	-1.725e-03	3.842e-04	7.116e-06	7	4059	0	-0.00117826	0.000299611	8.40144e-05	26.6076	16	8293	-0.00250169	0.000363527	5.91374e-12	34.2754	4	4283	71.8086	II	II
cg05784862	17	25799018	KSR1	17	Unclassified	KSR1	TSS200		-1.608e-03	2.697e-04	2.484e-09	0	-1.744e-03	3.123e-04	2.365e-08	15	11926	25.05	-1.210e-03	5.347e-04	2.360e-02	8	5511	0	-0.0016425	0.000407372	5.53178e-05	0.549013	17	9749	-0.00214472	0.000519743	3.68321e-05	31.6476	4	4283	22.6123	II	II
cg00574412	17	27892866	ABHD15	0		ABHD15	Body	N_Shore	-1.369e-03	2.131e-04	1.333e-10	0	-1.318e-03	2.478e-04	1.049e-07	15	11920	11.94	-1.514e-03	4.175e-04	2.890e-04	8	5508	0	-0.00107378	0.00031558	0.000667575	0	17	9744	-0.00211734	0.000430831	8.89874e-07	0	4	4279	45.0253	II	II
cg18033416	17	30592033	RHBDL3	1161		RHBDL3	TSS1500	N_Shore	-1.533e-03	2.625e-04	5.259e-09	0	-1.662e-03	3.101e-04	8.354e-08	15	11929	9.18	-1.206e-03	4.928e-04	1.444e-02	8	5516	16.81	-0.00196841	0.000429052	4.47946e-06	0	17	9758	-0.00174497	0.000456797	0.000133442	50.7815	4	4282	27.0453	II	II
cg21626848	17	39969267	FKBP10	0		SC65;FKBP10	TSS1500;5'UTR;1stExon	S_Shore	-1.540e-03	2.660e-04	7.125e-09	0	-1.703e-03	3.149e-04	6.330e-08	15	11931	0	-1.132e-03	4.971e-04	2.280e-02	8	5521	0	-0.00145564	0.00039964	0.000270118	3.02149	17	9762	-0.00151796	0.000533475	0.00443521	0	4	4285	0	II	II
cg11068337	17	43224582	HEXIM1	101		HEXIM1	TSS200	N_Shore	-9.607e-04	1.437e-04	2.276e-11	0	-1.025e-03	1.763e-04	6.197e-09	15	11929	0	-8.344e-04	2.478e-04	7.597e-04	8	5497	31.87	-0.00109936	0.000216793	3.95681e-07	0	17	9745	-0.00100449	0.000276451	0.000279586	71.2294	4	4276	0	II	II
cg18824549	17	47807591	FAM117A	0		FAM117A	Body		-1.705e-03	2.582e-04	4.038e-11	0	-1.723e-03	2.953e-04	5.372e-09	15	11927	0	-1.645e-03	5.320e-04	1.986e-03	8	5520	0	-0.00176718	0.000377351	2.82532e-06	0	17	9761	-0.00222673	0.000514363	1.4972e-05	0	4	4282	0	II	II
cg09929238	17	78560916	RPTOR	0		RPTOR	Body		2.357e-03	3.829e-04	7.470e-10	48.84	2.729e-03	4.662e-04	4.828e-09	15	11928	0	1.587e-03	6.710e-04	1.805e-02	8	5514	54.33	0.00224673	0.000553196	4.87874e-05	17.8498	17	9753	0.00242776	0.000722229	0.000775237	52.4016	4	4284	0	I	I
cg26043149	18	55253948	FECH	0	Promoter_Associated	FECH	5'UTR;1stExon	Island	1.999e-03	2.531e-04	2.825e-15	79.27	2.347e-03	2.986e-04	3.837e-15	15	11906	74.6	1.111e-03	4.770e-04	1.983e-02	8	5520	67.27	0.0036099	0.00043175	6.21346e-17	49.9414	17	9741	0.000294916	0.000386264	0.44516	64.6669	4	4281	92.662	I	I
cg24848615	19	3368396	NFIC	0		NFIC	Body;Body	N_Shore	-1.805e-03	2.689e-04	1.901e-11	0	-1.703e-03	3.054e-04	2.423e-08	15	11921	25.47	-2.157e-03	5.677e-04	1.444e-04	8	5519	0	-0.00177586	0.000420721	2.43229e-05	4.88575	17	9752	-0.002481	0.000526147	2.41223e-06	0	4	4283	0	II	II
cg21201109	19	11307090	KANK2	0	Unclassified	KANK2	5'UTR	N_Shore	-1.556e-03	2.010e-04	9.577e-15	0	-1.513e-03	2.351e-04	1.248e-10	16	12451	0	-1.675e-03	3.872e-04	1.512e-05	8	5519	0	-0.00129135	0.000308184	2.78744e-05	0	17	9746	-0.0017358	0.00036898	2.54709e-06	0	5	4819	0	II	II
cg04367503	19	13121571	NFIX	0		NFIX	Body	Island	-3.565e-03	5.628e-04	2.389e-10	0	-3.671e-03	6.644e-04	3.305e-08	15	11928	0	-3.296e-03	1.059e-03	1.854e-03	8	5521	0	-0.00328357	0.000808127	4.8407e-05	0	17	9760	-0.00395283	0.00115471	0.000618835	0	4	4284	0	II	II
cg06599169	19	17973311	RPL18A	0		RPL18AP3;SNORA68;RPL18A	Body;TSS200	S_Shelf	-1.357e-03	1.837e-04	1.503e-13	0	-1.310e-03	2.139e-04	9.271e-10	15	11931	0	-1.489e-03	3.582e-04	3.229e-05	8	5509	0	-0.00115878	0.000283445	4.34741e-05	0	17	9754	-0.00218807	0.000361955	1.49282e-09	0	4	4281	59.4386	II	II
cg03339609	19	34662636	LSM14A	715	Promoter_Associated	LSM14A	TSS1500	N_Shore	-1.384e-03	2.079e-04	2.796e-11	37.25	-1.547e-03	2.449e-04	2.637e-10	15	11932	51.05	-9.623e-04	3.934e-04	1.445e-02	8	5521	8.64	-0.00119161	0.000329236	0.000295387	46.3278	17	9763	-0.00136616	0.000423293	0.00124897	52.8462	4	4285	0	II	II
cg18302606	19	39904402	PLEKHG2	0		PLEKHG2	5'UTR	Island	-1.992e-03	3.106e-04	1.433e-10	0	-2.169e-03	3.803e-04	1.177e-08	15	11911	0	-1.637e-03	5.382e-04	2.358e-03	8	5508	10.27	-0.00198084	0.000429073	3.90151e-06	0.26233	17	9742	-0.00257434	0.000693985	0.00020766	2.84453	4	4272	0	II	II
cg26470501	19	45252955	BCL3	0	Promoter_Associated	BCL3	Body	S_Shore	-1.680e-03	2.395e-04	2.284e-12	0	-1.623e-03	2.783e-04	5.459e-09	15	11932	0	-1.844e-03	4.703e-04	8.847e-05	8	5512	0	-0.00187879	0.000357962	1.5329e-07	0	17	9755	-0.00176461	0.000478969	0.000229431	51.2892	4	4284	0	II	II
cg22304262	19	47287778	SLC1A5	0	Promoter_Associated	SLC1A5	Body;5'UTR	N_Shelf	-2.382e-03	2.580e-04	2.678e-20	0	-2.405e-03	3.012e-04	1.425e-15	15	11912	31.44	-2.319e-03	5.000e-04	3.532e-06	8	5515	51.59	-0.00287036	0.000387074	1.21131e-13	37.519	17	9745	-0.00243468	0.000489677	6.62629e-07	31.6455	4	4277	38.8706	II	II
cg02711608	19	47287964	SLC1A5	0	Promoter_Associated	SLC1A5	1stExon;5'UTR;Body	N_Shelf	-2.166e-03	2.224e-04	2.033e-22	0	-2.153e-03	2.606e-04	1.428e-16	15	11929	43.1	-2.203e-03	4.270e-04	2.486e-07	8	5520	65.08	-0.00267393	0.000313317	1.41065e-17	48.4338	17	9761	-0.00211841	0.000532022	6.8393e-05	52.5305	4	4284	58.9897	II	II
cg25607249	19	47288039	SLC1A5	0	Promoter_Associated	SLC1A5	1stExon;5'UTR;Body	N_Shelf	-1.076e-03	1.677e-04	1.402e-10	0	-1.218e-03	2.235e-04	5.037e-08	15	11920	0	-8.921e-04	2.535e-04	4.318e-04	8	5512	0	-0.00138022	0.000242817	1.31418e-08	0	17	9748	-0.000637394	0.000322488	0.0480997	0	4	4279	27.8479	II	II
cg21766592	19	47288066	SLC1A5	0	Promoter_Associated	SLC1A5	1stExon;5'UTR;Body	N_Shelf	-1.242e-03	1.881e-04	4.069e-11	0	-1.339e-03	2.457e-04	5.084e-08	15	11932	14.66	-1.104e-03	2.923e-04	1.581e-04	8	5512	36.6	-0.00173202	0.00027328	2.32956e-10	14.2958	17	9757	-0.000507339	0.000373462	0.174312	0	4	4283	61.5376	II	II
cg15114651	19	47289410	SLC1A5	0		SLC1A5	TSS1500;Body;5'UTR	N_Shore	-1.265e-03	1.773e-04	9.572e-13	0	-1.248e-03	2.091e-04	2.414e-09	15	11930	38.28	-1.311e-03	3.346e-04	8.940e-05	8	5513	9.46	-0.00157514	0.000262096	1.85765e-09	39.8047	17	9755	-0.00119711	0.000363063	0.000976348	0	4	4284	19.3152	II	II
cg07626482	19	47289503	SLC1A5	0		SLC1A5	TSS1500;Body;5'UTR	N_Shore	-1.508e-03	1.901e-04	2.180e-15	0	-1.630e-03	2.301e-04	1.413e-12	15	11930	0	-1.245e-03	3.375e-04	2.242e-04	8	5519	51.96	-0.00189769	0.000297422	1.76532e-10	30.1868	17	9761	-0.00110072	0.000363385	0.00245302	0	4	4284	43.1613	II	II
cg00711496	19	50191497	PRMT1	0		C19orf76;PRMT1	TSS1500;Body	Island	-1.799e-03	3.019e-04	2.514e-09	90.22	-2.869e-03	4.506e-04	1.933e-10	15	11925	38.48	-9.286e-04	4.066e-04	2.238e-02	8	5513	31.61	-0.00117782	0.000397087	0.0030155	35.9972	17	9756	-0.00306641	0.000597863	2.91363e-07	47.019	4	4277	76.0979	I	I
cg10589813	20	48809978	CEBPB	751	NonGene_Associated			S_Shore	-2.076e-03	2.416e-04	8.538e-18	0	-1.968e-03	2.822e-04	3.104e-12	15	11924	0	-2.370e-03	4.672e-04	3.894e-07	8	5515	41.66	-0.00225956	0.000363463	5.07507e-10	0	17	9751	-0.00264924	0.00047823	3.03031e-08	16.4484	4	4284	44.9798	II	II
cg01881899	21	43652704	ABCG1	0	Unclassified	ABCG1	Body	N_Shelf	9.625e-04	1.507e-04	1.674e-10	0	1.002e-03	1.838e-04	4.972e-08	15	11917	23.11	8.813e-04	2.630e-04	8.058e-04	7	4058	48.93	0.000628857	0.000232436	0.00682009	11.1065	16	8294	0.00107757	0.000265972	5.09001e-05	67.2397	4	4276	26.2253	II	II
cg04463638	22	19512712	CLDN5	0		CLDN5	1stExon;5'UTR	S_Shore	-1.589e-03	2.178e-04	2.917e-13	0	-1.639e-03	2.478e-04	3.707e-11	16	12467	0	-1.420e-03	4.565e-04	1.864e-03	8	5515	0	-0.00160855	0.000358124	7.06856e-06	0	17	9754	-0.00160814	0.000396148	4.91924e-05	0	5	4824	0	II	II
cg13409704	22	22012495	MIR130B	4821	Promoter_Associated			Island	-1.729e-03	2.485e-04	3.494e-12	10.74	-1.884e-03	2.887e-04	6.729e-11	15	11932	0	-1.284e-03	4.883e-04	8.555e-03	8	5514	57.6	-0.00162343	0.000330403	8.94791e-07	30.3933	17	9759	-0.00250455	0.00071756	0.000482348	13.1517	4	4282	0	II	II
cg18405341	22	39918625	ATF4	0		ATF4	3'UTR	S_Shore	-1.439e-03	2.022e-04	1.124e-12	0	-1.376e-03	2.355e-04	5.079e-09	15	11929	37.36	-1.613e-03	3.944e-04	4.333e-05	8	5515	0	-0.00174634	0.00030891	1.57442e-08	0	17	9757	-0.00216259	0.000426218	3.89747e-07	3.21977	4	4283	79.1732	II	II
All meta-analysis p-values are 2-sided and obtained using inverse variance weighted fixed effect method. The replication criteria were: discovery 2-sided p-value < 1.1E-7, replication 2-sided p-value < 0.05 with consistent effect direction, and combined meta-analysis 2-sided p-value < 1.1E-7.
Abbreviations. Chr, chromosome; SE, standard error; EA, European ancestry, AA, African American
SNPs near a probe are based on Illumina annotation and filtered by MAF > 0.05 and distance < 51bp
I2 from meta-analysis of four ancestries: 17 studies from European ancestry, 5 from African Americans, and one each from South Asians and sub-Saharan Africa
*cg19693031 was annotated with NBPF20 as the nearest gene in the Illumina annotation file based on GRCh37 position when NBPF20 had a very long span. In GRCh38, the span of NBPF20 was shortened and TXNIP was the closest gene.

## Sheet: ST5
Supplementary Data 5. CpGs with p-value < 1.1E-7 in the meta-analysis of 17 cohorts of European ancestry
probeID	Chr	Position (b37)	Nearest Gene	Nearest Gene Distance (bp)	Regulatory Feature Group	Effect size	SE	P-value	I2	Number of studies	Number of individuals
cg23913963	1	17766917	RCC2	667	Promoter_Associated	-0.00227101	0.000420444	6.6104e-08	15.8635	16	8282
cg03725309	1	109757585	SARS	0	Promoter_Associated	-0.00274895	0.000303609	1.37514e-19	0	16	8290
cg16246545	1	120255941	PHGDH	0		-0.00387012	0.000499279	9.08742e-15	35.0846	17	9759
cg14476101	1	120255992	PHGDH	0		-0.00590677	0.000601732	9.58152e-23	37.3209	17	9732
cg26841068	1	203456691	PRELP	0	Unclassified	-0.0021506	0.00032839	5.79499e-11	0	17	9758
cg21566642	2	233284661	ALPPL2	9237		-0.00376365	0.000683379	3.6413e-08	0	17	9749
cg03082813	3	47554177	ELP6	0	Promoter_Associated	-0.00095895	0.000180557	1.08987e-07	13.2811	17	9753
cg12825509	3	185648568	TRA2B	0		-0.00281822	0.00050012	1.74971e-08	24.6804	16	8276
cg02387843	4	9892887	SLC2A9	0		-0.00210569	0.000344454	9.77063e-10	20.5879	17	9726
cg13841979	4	9990048	SLC2A9	0		-0.00438899	0.000477523	3.88603e-20	58.6579	17	9755
cg03725404	4	9998017	SLC2A9	0		-0.00224527	0.000332487	1.4487e-11	0	17	9756
cg21795255	4	10009916	SLC2A9	0		-0.034952	0.00314318	1.00334e-28	52.8982	16	8295
cg20479063	4	10016908	SLC2A9	0	Unclassified	-0.00952039	0.000872482	1.01175e-27	51.8072	16	8260
cg02734326	4	10020555	SLC2A9	0	Promoter_Associated	0.00109948	0.000169176	8.08417e-11	54.4159	17	9734
cg00071950	4	10020882	SLC2A9	0	Promoter_Associated	0.00756663	0.000839842	2.06838e-19	74.7568	17	9763
cg11266682	4	10021025	SLC2A9	0	Promoter_Associated	0.0108083	0.00108456	2.15584e-23	76.271	17	9757
cg20566657	4	10021355	SLC2A9	0	Promoter_Associated	0.00215689	0.000280217	1.39087e-14	42.6118	17	9749
cg14348967	4	10160060	WDR1	41487	Unclassified	-0.00400275	0.000700724	1.11452e-08	14.3588	17	9727
cg06690548	4	139162808	SLC7A11	0		-0.00445815	0.000403248	2.05906e-28	73.5452	17	9697
cg20595453	6	33219392	HCG25	0		-0.00205832	0.000369456	2.52978e-08	0	17	9756
cg18120259	6	43894639	LINC01512	0		-0.00276072	0.000377958	2.78711e-13	0	17	9753
cg26669717	7	641028	PRKAR1B	0		-0.00157686	0.000288905	4.81361e-08	0	17	9746
cg21429551	7	30635762	GARS	0	Promoter_Associated	-0.00482785	0.000800046	1.5949e-09	34.0724	17	9764
cg11376147	11	57261198	SLC43A1	0	Gene_Associated	-0.00129328	0.000190534	1.13962e-11	47.6949	17	9744
cg05512483	11	62621791	SNHG1	0		-0.00170556	0.00031994	9.77324e-08	5.08449	17	9753
cg03607573	11	93471889	TAF1D	0		-0.00263006	0.000479262	4.07136e-08	0	16	8303
cg03326252	11	133821166	IGSF9B	0		-0.00447537	0.000754016	2.93177e-09	19.5844	16	8301
cg19907915	11	133821252	IGSF9B	0		-0.00497028	0.0009276	8.40478e-08	18.9717	16	8296
cg02583484	12	54677008	HNRNPA1	0	Unclassified_Cell_type_specific	-0.00218499	0.000375919	6.15822e-09	4.66733	17	9760
cg18125510	14	100841768	WARS	0	Promoter_Associated	-0.00302535	0.000396269	2.26566e-14	47.4367	17	9747
cg15022400	15	45028161	TRIM69	398		-0.00174758	0.000320278	4.85743e-08	11.5635	17	9749
cg23684449	16	46919194	GPT2	0		-0.0018349	0.000331441	3.09232e-08	17.7321	17	9754
cg22640868	17	26661374	IFT20	0	Promoter_Associated_Cell_type_specific	-0.00131122	0.000246917	1.09405e-07	0	17	9753
cg23878875	17	48422933	XYLT2	459	Promoter_Associated	-0.00189804	0.000354667	8.7177e-08	13.7754	17	9753
cg05105913	17	48422990	XYLT2	402	Promoter_Associated	-0.00250644	0.00043188	6.4928e-09	19.9459	17	9758
cg26043149	18	55253948	FECH	0	Promoter_Associated	0.0036099	0.00043175	6.21353e-17	49.9413	17	9741
cg22304262	19	47287778	SLC1A5	0	Promoter_Associated	-0.00287036	0.000387074	1.21132e-13	37.519	17	9745
cg02711608	19	47287964	SLC1A5	0	Promoter_Associated	-0.00267393	0.000313317	1.41063e-17	48.4338	17	9761
cg25607249	19	47288039	SLC1A5	0	Promoter_Associated	-0.00138022	0.000242817	1.3142e-08	0	17	9748
cg21766592	19	47288066	SLC1A5	0	Promoter_Associated	-0.00173202	0.00027328	2.32957e-10	14.2958	17	9757
cg15114651	19	47289410	SLC1A5	0		-0.00157514	0.000262096	1.85765e-09	39.8047	17	9755
cg07626482	19	47289503	SLC1A5	0		-0.00189769	0.000297422	1.76537e-10	30.187	17	9761
cg10589813	20	48809978	CEBPB	751	NonGene_Associated	-0.00225956	0.000363463	5.07504e-10	0	17	9751
cg18405341	22	39918625	ATF4	0		-0.00174634	0.00030891	1.57443e-08	0	17	9757
Abbreviations. Chr, chromosome; SE, standard error
All meta-analysis p-values are 2-sided and obtained using inverse variance weighted fixed effect method.

## Sheet: ST6
Supplementary Data 6. CpGs with p-value < 1.1E-7 in the meta-analysis of five cohorts of African-American ancestry
probeID	Chr	Position (b37)	Nearest Gene	Nearest Gene Distance (bp)	Regulatory Feature Group	Effect size	SE	P-value	I2	Number of studies	Number of individuals
cg06983052	1	90288099	LRRC8D	0	Promoter_Associated	-0.00267966	0.000453889	3.55288e-09	0	4	4283
cg14476101	1	120255992	PHGDH	0		-0.00524689	0.000843457	4.94944e-10	8.66945	4	4278
cg13104274	1	169078316	ATP1B1	0	Unclassified	-0.00300879	0.000543575	3.10907e-08	0	4	4284
cg00296038	3	11624533	VGLL4	0		-0.00166575	0.000267333	4.63469e-10	0	4	4285
cg20271057	3	16974160	PLCL2	0		-0.00517653	0.000918794	1.76024e-08	13.9887	4	4284
cg15038286	3	128200723	GATA2	0	Gene_Associated_Cell_type_specific	-0.00379379	0.000708052	8.41166e-08	0	4	4282
cg12825509	3	185648568	TRA2B	0		-0.0034755	0.000637113	4.89517e-08	6.02679	4	4283
cg06690548	4	139162808	SLC7A11	0		-0.00287605	0.000290533	4.19518e-23	20.9588	5	4819
cg05201185	6	30459139	HLA-E	0		-0.0026719	0.000501486	9.93195e-08	74.8693	4	4278
cg27486585	6	30459595	HLA-E	0		-0.00296632	0.000527426	1.86425e-08	66.4869	4	4283
cg01536956	6	33165577	RXRB	0	Gene_Associated	-0.00255943	0.000479209	9.24625e-08	61.8752	4	4267
cg18120259	6	43894639	LINC01512	0		-0.00281	0.000481077	5.18674e-09	39.4544	4	4282
cg21429551	7	30635762	GARS	0	Promoter_Associated	-0.00565625	0.00104831	6.82943e-08	0	4	4284
cg13823169	9	139776893	TRAF2	4071	Promoter_Associated	-0.00247317	0.000459501	7.35392e-08	0	4	4284
cg12616487	11	62379063	EML3	0	Promoter_Associated	-0.00181765	0.000329787	3.55599e-08	35.8749	5	4818
cg13442969	12	68044208	DYRK2	0	Promoter_Associated	-0.00265953	0.000493062	6.89376e-08	54.5715	4	4277
cg24058132	14	88459866	GALC	0	Promoter_Associated	-0.0019401	0.000360746	7.53035e-08	42.8994	5	4824
cg20363192	15	31780722	OTUD7A	0	Unclassified	-0.00150637	0.000257942	5.22153e-09	0	4	4285
cg08255475	16	88871329	CDT1	0	Promoter_Associated	-0.0036968	0.000687332	7.51169e-08	0	4	4278
cg05288253	16	89552259	ANKRD11	0		-0.00250169	0.000363527	5.91386e-12	34.2754	4	4283
cg04173586	19	2167496	DOT1L	0		-0.00493412	0.000921351	8.54127e-08	19.7591	4	4274
cg06599169	19	17973311	RPL18A	0		-0.00218807	0.000361955	1.49282e-09	0	4	4281
cg01385679	20	45033155	ELMO2	0		-0.00246036	0.00043275	1.30507e-08	25.4695	4	4276
cg10589813	20	48809978	CEBPB	751	NonGene_Associated	-0.00264924	0.00047823	3.03032e-08	16.4484	4	4284
cg06546183	21	44257072	WDR4	6117		-0.0021924	0.000397634	3.51539e-08	46.2503	4	4279
cg26460530	22	39919067	ATF4	376	Promoter_Associated_Cell_type_specific	-0.0029215	0.000499141	4.82635e-09	0	4	4259
Abbreviations. Chr, chromosome; SE, standard error
All meta-analysis p-values are 2-sided and obtained using inverse variance weighted fixed effect method.

## Sheet: ST7
Supplementary Data 7. CpGs with p-value < 1.1E-7 in the cohort of participants of South Asian ancestry (LOLIPOP)
probeID	Chr	Position (b37)	Nearest Gene	Nearest Gene Distance (bp)	Regulatory Feature Group	Effect size	SE	P-value	Number of individuals
cg06690548	4	139162808	SLC7A11	0		-0.00409652	0.000602708	1.30995e-11	2720
cg20479063	4	10016908	SLC2A9	0	Unclassified	-0.00619161	0.00107835	1.04145e-08	2719
cg21795255	4	10009916	SLC2A9	0		-0.0241918	0.00444501	5.72538e-08	2720
cg26043149	18	55253948	FECH	0	Promoter_Associated	0.00396084	0.000736742	8.25801e-08	2719
Abbreviations. Chr, chromosome; SE, standard error
All meta-analysis p-values are 2-sided and obtained using inverse variance weighted fixed effect method.

## Sheet: ST8
Supplementary Data 8. CpGs with p-value < 1E-5 in the cohort of Sub-Saharan Africans (RODAM)
probeID	Chr	Position (b37)	Nearest Gene	Nearest Gene Distance (bp)	Regulatory Feature Group	Effect size	SE	P-value	Number of individuals
cg20838631	7	98475615	TRRAP	497		-0.00626932	0.00129077	1.48227e-06	685
cg19099311	7	157568170	PTPRN2	0		-0.0061425	0.00128777	2.26012e-06	685
cg02765496	9	71393662	PIP5K1B	0		-0.00502423	0.00111253	7.43632e-06	685
cg13544075	9	139644102	LOC100128593	0		-0.00907901	0.00202779	8.87377e-06	685
cg05428706	10	102730130	SEMA4G	2155		-0.00634349	0.00138581	5.60295e-06	685
cg26201213	10	131265796	MGMT	0	Promoter_Associated	-0.00495286	0.00109706	7.48219e-06	685
cg06663317	16	56641101	MT2A	1376	Unclassified_Cell_type_specific	-0.00596247	0.00123651	1.75752e-06	685
cg23473297	17	18538001	TBC1D28	840		0.011256	0.00245008	5.18589e-06	685
cg09395195	17	29645782	NF1	0		-0.00799339	0.00162246	1.05296e-06	685
cg25903261	20	62219204	GMEB2	0		-0.00711319	0.001572	7.13905e-06	685
Abbreviations. Chr, chromosome; SE, standard error
All meta-analysis p-values are 2-sided and obtained using inverse variance weighted fixed effect method.

## Sheet: ST9_h
Supplementary Data 9. Heritability estimates of the replicated sites of serum urate
Probe ID	Chromosome	Position (b37)	Nearest gene	Heritability estimates (Hannon et al. 2018)	Heritability estimate (van Dongen et al. 2016)	Heritability estimate (McRae et al. 2014, cell count corrected)
cg05603985	1	2161049	SKI	0.451233	0.56	0.515
cg23913963	1	17766917	RCC2	0.246829	0.55	0.49
cg03387723	1	41708464	SCMH1	0.750232	0.78	0.633
cg24332710	1	46016173	AKR1A1	0.216462	0.5	0.456
cg06983052	1	90288099	LRRC8D	0.117694	0.26	0.279
cg03725309	1	109757585	SARS	0.218444	0.4	0.318
cg16246545	1	120255941	PHGDH	0.880774	0.8	0.795
cg14476101	1	120255992	PHGDH	0.721251	0.77	0.802
cg19693031	1	145441552	NBPF20	0.297582	0.53	0.587
cg18660898	1	151030968	CDC42SE1	0.379635	0.56	0.462
cg26841068	1	203456691	PRELP	0.500281	0.62	0.546
cg01055562	1	230777685	COG2	0.4224	0.47	0.542
cg20520115	2	75063838	HK2	0.0814462	0.32	0.38
cg27637303	2	118942893	LOC100506797	0.423823	0.68	0.595
cg12340144	3	38388808	XYLB	0.265008	0.51	0.569
cg16375541	3	45078017	CLEC3B	0.404966	0.5	0.6
cg03082813	3	47554177	ELP6	3.09828e-11	0.35	0.434
cg16541026	3	49026934	P4HTM	0.0560094	0.42	0.303
cg12554573	3	51976667	PARP3	0.0868331	0.31	0.32
cg12825509	3	185648568	TRA2B	0.343529	0.38	0.44
cg02387843	4	9892887	SLC2A9	0.338911	0.53	0.397
cg13841979	4	9990048	SLC2A9	0.46107	0.69	0.668
cg03725404	4	9998017	SLC2A9	0.213397	0.52	0.434
cg20479063	4	10016908	SLC2A9	0.768342	0.78	0.795
cg02734326	4	10020555	SLC2A9	0.536755	0.62	0.648
cg00071950	4	10020882	SLC2A9	0.859718	0.95	0.87
cg11266682	4	10021025	SLC2A9	0.95274	0.95	0.894
cg22821355	4	10117479	WDR1	0.0145995	0.73	0.711
cg14348967	4	10160060	WDR1	0.742467	0.8	0.799
cg06690548	4	139162808	SLC7A11	0.251839	0.38	0.293
cg11028923	5	43557644	PAIP1	9.22528e-10	0.39	0.518
cg22197830	5	134209784	TXNDC15	0.395634	0.44	0.332
cg26103104	5	139490895	PURA	0.669889	0.72	0.737
cg09646173	5	149317669	PDE6A	0.333958	0.54	0.413
cg24711224	5	176561865	NSD1	9.46819e-14	0.29	0.303
cg05201185	6	30459139	HLA-E	NA	NA	NA
cg27486585	6	30459595	HLA-E	0.173597	0.29	0.22
cg06023661	6	32164801	NOTCH4	0.401741	0.67	0.531
cg20813374	6	35657180	FKBP5	0.42886	0.49	0.47
cg18120259	6	43894639	LINC01512	0.189095	0.54	0.393
cg26669717	7	641028	PRKAR1B	0.199787	0.47	0.533
cg21239317	7	23640510	CCDC126	0.412293	NA	0.446
cg21429551	7	30635762	GARS	0.409692	0.69	0.577
cg03068497	7	30635838	GARS	0.375458	0.67	0.54
cg22103219	7	101934892	SH2B2	0.179248	0.62	0.519
cg00422488	9	100747767	ANP32B	0.519302	0.44	0.436
cg13823169	9	139776893	TRAF2	0.248764	0.59	0.515
cg15396367	9	139972779	UAP1L1	0.330982	0.52	0.495
cg19939077	10	81108060	PPIF	0.376234	0.6	0.621
cg12729894	11	1774378	CTSD	0.298015	0.35	0.376
cg17061862	11	9590431	WEE1	0.324335	0.65	0.696
cg11376147	11	57261198	SLC43A1	0.228039	0.3	0.343
cg18159646	11	62621178	SNHG1	0.246179	0.43	0.372
cg06178669	11	63334608	HRASLS2	0.264586	0.53	0.664
cg00574958	11	68607622	CPT1A	0.345171	0.38	0.412
cg14741228	12	31476479	FAM60A	9.89678e-13	0.49	0.54
cg03935116	12	31476565	FAM60A	0.239542	0.47	0.507
cg07022048	12	52638592	KRT7	0.228518	0.62	0.597
cg02583484	12	54677008	HNRNPA1	0.49892	0.73	0.744
cg03519879	14	74227499	ELMSAN1	0.762478	0.48	0.251
cg00716257	14	75897417	JDP2	0.261795	0.17	0.071
cg24058132	14	88459866	GALC	0.617857	0.67	0.679
cg08257009	14	94812770	SERPINA2	NA	NA	NA
cg18125510	14	100841768	WARS	0.594438	0.55	0.607
cg04625615	15	41788368	ITPKA	0.3674	0.45	0.506
cg09684846	16	10912718	TVP23A	0.35086	0.6	0.591
cg00622166	16	46919021	GPT2	0.0942404	0.54	0.461
cg03533472	16	46919112	GPT2	0.231201	0.53	0.316
cg23684449	16	46919194	GPT2	0.0641379	0.48	0.365
cg01243823	16	50732212	NOD2	0.577027	0.79	0.774
cg08255475	16	88871329	CDT1	0.51302	0.65	0.551
cg05288253	16	89552259	ANKRD11	0.310541	0.46	0.412
cg05784862	17	25799018	KSR1	0.292003	0.38	0.408
cg00574412	17	27892866	ABHD15	0.837416	0.4	0.44
cg18033416	17	30592033	RHBDL3	0.630722	0.57	0.631
cg21626848	17	39969267	FKBP10	0.441626	0.58	0.622
cg11068337	17	43224582	HEXIM1	0.334622	0.4	0.424
cg18824549	17	47807591	FAM117A	0.239376	0.5	0.466
cg09929238	17	78560916	RPTOR	0.363081	0.62	0.642
cg26043149	18	55253948	FECH	0.793752	0.94	0.894
cg24848615	19	3368396	NFIC	0.279236	0.56	0.593
cg21201109	19	11307090	KANK2	0.185844	0.22	0.358
cg04367503	19	13121571	NFIX	0.500597	0.81	0.744
cg06599169	19	17973311	RPL18A	0.303756	0.44	0.365
cg03339609	19	34662636	LSM14A	0.251462	0.54	0.525
cg18302606	19	39904402	PLEKHG2	0.536244	0.66	0.652
cg26470501	19	45252955	BCL3	0.132278	0.53	0.633
cg22304262	19	47287778	SLC1A5	0.579064	0.59	0.672
cg02711608	19	47287964	SLC1A5	0.193389	NA	0.555
cg25607249	19	47288039	SLC1A5	0.0381969	0.48	0.381
cg21766592	19	47288066	SLC1A5	0.120703	NA	0.469
cg15114651	19	47289410	SLC1A5	0.488412	NA	0.317
cg07626482	19	47289503	SLC1A5	0.490411	0.59	0.58
cg00711496	19	50191497	PRMT1	0.731786	0.78	0.743
cg10589813	20	48809978	CEBPB	0.244022	0.57	0.56
cg01881899	21	43652704	ABCG1	0.320409	0.27	0.356
cg04463638	22	19512712	CLDN5	0.287283	0.41	0.414
cg13409704	22	22012495	MIR130B	0.291536	0.58	0.608
cg18405341	22	39918625	ATF4	0.381364	0.45	0.434
Mean heritability				0.364492	0.54172	0.520567
References: McRae et al. Genome Biol 2014; Hannon et al. PLoS Genet 2018; van Dongen et al. Nat Comm 2016

[truncated: 13 more sheets: ST10_MR, ST11, ST12_med, ST13, ST14_exp, ST15, ST16, ST17, ST18_en, ST19, ST20, ST21, ST22]
